# Supplementary material for: Abundance, zoonotic potential and risk factors of intestinal parasitism amongst dog and cat populations: The scenario of Crete, Greece
Source: Parasit Vectors. 2017 Jan 25;10:43. doi: 10.1186/s13071-017-1989-8 (PMC5264337; doi:10.1186/s13071-017-1989-8)
Supplement: Additional file 1: — Examples of alignments analyzed (different target genes) in both dogs and cats. (ZIP 3 kb) [file 13071_2017_1989_MOESM1_ESM.zip]

Archive with 8 entries (8 files):
- Nel10.fas
- Nel223.fas
- NEL239.fas
- Nel273.fas
- Nel288.fas
- Nel300.fas
- Nel306.fas
- Nel66.fas
