# Supplementary material for: Abundance, zoonotic potential and risk factors of intestinal parasitism amongst dog and cat populations: The scenario of Crete, Greece
Source: Parasit Vectors. 2017 Jan 25;10:43. doi: 10.1186/s13071-017-1989-8 (PMC5264337; doi:10.1186/s13071-017-1989-8)
Supplement: Additional file 1: — Examples of alignments analyzed (different target genes) in both dogs and cats. (ZIP 3 kb) [file 13071_2017_1989_MOESM1_ESM.zip › Nel10.fas]

>16195202.seq_-_ID:_Nel10-GATC-Giar-R-1117298_on_2015/4/7-7:41:35_automatically_edited_with_PhredPhrap_start_with_base_no.:_20__Internal_Params:_Windowsize:_20_Goodqual:_19_Badqual:_10_Minseqlength:...
cTTGGCGCCgGGTTGCcnGCGGTGTCCGGCTAGCAGGGacCGCCGCGGGGGGTGCAACCGTTGTCCTGAGCCGTCCGCCGCGTCCCGGGTGAGCGGGCATGCATGGCTTCGTCCTTgGGGAGAGCGTCa
>16195199.seq_-_ID:_Nel10-GATC-Giar-F-1117295_on_2015/4/7-7:41:34_automatically_edited_with_PhredPhrap_start_with_base_no.:_30__Internal_Params:_Windowsize:_20_Goodqual:_19_Badqual:_10_Minseqlength:...
GnnGGCTcaGGacAACGGTTGCACCCCCCGCGGCGGTCCCTGCTAGCCGGACACCgctGGCAACCCGGCGCCaAGnCGTGCGCGCAAGGGCGGGCnnnnnnnnnCGAGCAGCGTGACGCAGa-------
