# Supplementary material for: Abundance, zoonotic potential and risk factors of intestinal parasitism amongst dog and cat populations: The scenario of Crete, Greece
Source: Parasit Vectors. 2017 Jan 25;10:43. doi: 10.1186/s13071-017-1989-8 (PMC5264337; doi:10.1186/s13071-017-1989-8)
Supplement: Additional file 1: — Examples of alignments analyzed (different target genes) in both dogs and cats. (ZIP 3 kb) [file 13071_2017_1989_MOESM1_ESM.zip › Nel223.fas]

>16925527.seq_-_ID:_Nel_223-GATC-G7n-1122431_on_2015/5/15-2:13:38_automatically_edited_with_PhredPhrap_start_with_base_no.:_19__Internal_Params:_Windowsize:_20_Goodqual:_19_Badqual:_10_Minseqlength:...
annTgatCaGgaCGCCcaTCGCGcACcTCGACaGgCTCATCCAGACGGAGTCGAGGAAGCGCCAGGCCTCGTTCGAGGACATCCGCGAGGAGGTCAAGAAGTCCGCCGACAACATGTACCTGACGATCAAGGAGGAGATCGACACCATGGCAGCCAACTTCCGCAAGTCCCTTGCAGAGATGGGCGACACGCTCAACAATGTTGAGACAAACCTCCAGAACCAGATCGCCATCCACAACGACGCCATCGCGGCCCTCAGGAAGGAGGCCCTCAAGAGCCTGAACGACCTCGAGACGGGCATCGCGACGGAGAACGCAGAGAGGAAGAAGATGTACGACCAGCTCAACGAGAAGGTCGCAGAGGGCTTCGCCCGCATCTCCGCCGCCATCGAGAAGGAGACGATCGCCCGCGAGAGGGCCGTCAGCGCCGCCACGACAGAGGCGCTCACAAACACGAAGCTCGTCGAGAAGTGCGTCAACGAGCAGCTCGAGAACGTCGCCTCGGAGATCCGCGCCATCCAGGAGGAGATCGACCGCGAGAAGGCCGAGCGCAAGGAGGCGGAGGACAAGATCGTCAACACGCTCGAGgaCGTCGTCTCGAAGATCCAGGGCGGCCTC
>16925530.seq_-_ID:_Nel_223-GATC-G759n-1122434_on_2015/5/15-2:9:11_automatically_edited_with_PhredPhrap_start_with_base_no.:_26__Internal_Params:_Windowsize:_20_Goodqual:_19_Badqual:_10_Minseqlength:_1
gGcCnCTCGCGGGCGatCGTCTCCTTCTCGATGGCGGCGGAgatGCGGGCGAAGCCCTCTGCGACCTTCTCGTTGAGCTGGTCGTACATCTTCTTCCTCTCTGCGTTCTCCGTCGCGATGCCCGTCTCGAGGTCGTTCAGGCTCTTGAGGGCCTCCTTCCTGAGGGCCGCGATGGCGTCGTTGTGGATGGCGATCTGGTTCTGGAGGTTTGTCTCAACATTGTTGAGCGTGTCGCCCATCTCTGCAAGGGACTTGCGGAAGTTGGCTGCCATGGTGTCGATCTCCTCCTTGATCGTCAGGTACATGTTGTCGGCGGACTTCTTGACCTCCTCGCGGATGTCCTCGAACGAGGCCTGGCGCTTCCTCGACTCCGTCTGGATGAGCCTGTCGAGGTGCGCGATGGCGTCCTTGATCATCTTCACGCGCGTGTCATCGTCGACGCGGCGGACCTCGATCTCGTTCA----------------------------------------------------------------------------------------------------------------------------------------------------------
