# Supplementary material for: Abundance, zoonotic potential and risk factors of intestinal parasitism amongst dog and cat populations: The scenario of Crete, Greece
Source: Parasit Vectors. 2017 Jan 25;10:43. doi: 10.1186/s13071-017-1989-8 (PMC5264337; doi:10.1186/s13071-017-1989-8)
Supplement: Additional file 1: — Examples of alignments analyzed (different target genes) in both dogs and cats. (ZIP 3 kb) [file 13071_2017_1989_MOESM1_ESM.zip › Nel288.fas]

>17831505.seq_-_ID:_Nel288-GDHiR_on_2015/7/2-3:33:10_automatically_edited_with_PhredPhrap_start_with_base_no.:_24__Internal_Params:_Windowsize:_20_Goodqual:_19_Badqual:_10_Minseqlength:_50_nbadelimit:1
gnCCTCCGGCCTGaTGAaGGAcCCGCCCCaCTTGACGTTCTTGCCCGTGAGGnngnnnnTGAACTCGTTCCTCAGGCGCTTGTACTGCCCGTACAGGTAGCCAATCTCGCGGGCGCCGACGCCGATGTCGCCGGCAGGAACGTCGGTATCGGCGCCGACGTGCCTCTGGAGCTCGGTCATGAAGGACTGGCAGAAGCGCATGACCTCGTTGTCGGACtTGCCCTTCGGGTCAAAGTCGGAGCCGCCCTTGCCGCCGCCCATCGGGAGCGTGGTGAGGGAGTTCTTCAGGATCTGCTCGAAGCCGAGGAACTTGAGGATGGAGAGATTAACGGAGGGGTGGAAGCGGAGGCCGCCCTTGTAGGGCCCGAGAGCAGAGTTGTACTGa-
>17831502.seq_-_ID:_Nel288-GDHiF_on_2015/7/2-3:33:10_automatically_edited_with_PhredPhrap_start_with_base_no.:_20__Internal_Params:_Windowsize:_20_Goodqual:_19_Badqual:_10_Minseqlength:_50_nbadelimit:1
tcncCCCTCCGTtanTCTCTCcnTCCTcaaGTTCCTCGGCTTCGAGCAGATCCTGAAGannnnncTCACCACGCTCCCGATGGGCGGCGGCAAGGGCGGCTCCGACTTTGACCCGAAGGGCAaGTCCGACAACGAGGTCATGCGCTTCTGCCAGTCCTTCATGACCGAGCTCCAGAGGCACGTCGGCGCCGATACCGACGTTCCTGCCGGCGACATCGGCGTCGGCGCCCGCGAGATTGGCTACCTGTACGGGCAGTACAAGCGCCTGAGGAACGAGTTCACCGGCGTCCTCACGGGCAAGAACGTCAAGTGGGGCGGGTCCTTCATCAGGCCGGAGGCCACGGGCTACGGCGCCGTCTACTTCCTGGAGGAGATGTGCaAGGACa
