# Supplementary material for: Abundance, zoonotic potential and risk factors of intestinal parasitism amongst dog and cat populations: The scenario of Crete, Greece
Source: Parasit Vectors. 2017 Jan 25;10:43. doi: 10.1186/s13071-017-1989-8 (PMC5264337; doi:10.1186/s13071-017-1989-8)
Supplement: Additional file 1: — Examples of alignments analyzed (different target genes) in both dogs and cats. (ZIP 3 kb) [file 13071_2017_1989_MOESM1_ESM.zip › Nel306.fas]

>'Nel306-GATC-G7n-1122431.seq'
GacGCCaTCGCTcACCTGGACaGGCTCATCCAGACCGAGTCGAGGAAgcgccngGGCTCGTTCGAGGACATCCGCGAGG
AGGTCAAGAAGTCCGCCGACAACATGTACCTGACGATCAAGGAGGAAATCGACACCATGGCCGCGAACTTCCGCAAGTC
CCTTGCCGAGATGGGCGAGACCCTCAACAACGTCGAGACAAACCTCCAGAACCAGATCGCCATCCACAACGACGCCATC
GCGGCCCTCAGGAAGGAGGCCCTCAAGAGCCTGAACGACCTCGAGACCGGCATCGCCACGGAGAACGCCGAGAGGAAGA
AGATGTACGACCAGCTCAACGAGAAGGTCGCAGAGGGATTCGCCCGCATCTCCGCCGCCATCGAGAAGGAGACGATCGC
CCGCGAGAGGGCCGTCAGCGCAGCCACGACCGAGGCGCTCACAAACACGAAgnnCGTCgAGA
