# Supplementary material for: Abundance, zoonotic potential and risk factors of intestinal parasitism amongst dog and cat populations: The scenario of Crete, Greece
Source: Parasit Vectors. 2017 Jan 25;10:43. doi: 10.1186/s13071-017-1989-8 (PMC5264337; doi:10.1186/s13071-017-1989-8)
Supplement: Additional file 1: — Examples of alignments analyzed (different target genes) in both dogs and cats. (ZIP 3 kb) [file 13071_2017_1989_MOESM1_ESM.zip › Nel66.fas]

>16329572.seq_-_ID:_Nel66-TPI_Frev_on_2015/4/11-2:0:36_automatically_edited_with_PhredPhrap_start_with_base_no.:_22__Internal_Params:_Windowsize:_20_Goodqual:_19_Badqual:_10_Minseqlength:_50_nbadelimi1
GTTcnCCTCcnTGGTGCGGTTGGCCTTGCGCTCGTCCAGGGTCTCTCCTACGCAGAAGATGACCGTCATCCCCTTTTCTAGAGCGCGCTTCGCCTTCCTGGCGCTCTGCTCGTCGGTCTCCCCCATGATTCTGCGCCTTTCAGAGTGCCCTATTATCACATGCTCTAGGCCCATGTCCTGGAGCATCTCAACGCTCGTCTCACCGGTCCACGCCCCGTTCCCCTCTAGGTACACATTCTGCGCCGCTATCTTCAACTGCTTTGACGTGTTTGCCGCAATGGCTGTTGACAGGTGCACGGCAGa-
>16329569.seq_-_ID:_Nel66-TPI_Fforw_on_2015/4/11-2:0:35_automatically_edited_with_PhredPhrap_start_with_base_no.:_12__Internal_Params:_Windowsize:_20_Goodqual:_19_Badqual:_10_Minseqlength:_50_nbadelim1
gcaGTTGAnatAGCGGCGCaGAAtGtGTACCTAGAGGGGAACGGGGCGTGGACCGGTGAGACGAGCGTTGAGATGCTCCAGGACATGGGCCTAGAGCATGTGATAATAGGGCACTCTGAAAGGCGCAGAATCATGGGGGAGACCGACGAGCAGAGCGCCAGGAAGGCGAAGCGCGCTCTAGAAAAGGGGATGACGGTCATCTTCTGCGTAGGAGAGACCCTGGACGAGCGCAAGGCCAACCGCACCATGGAGGTGAACATCGCCCAGCTTGAGGCGCTCAGCAAGGAGCTTGGagatnGAAGAT
